# Supplementary material for: Regional Variation in Contractile Patterns and Muscle Activity in Infant Pig Feeding
Source: Integr Org Biol. 2022 Nov 7;4(1):obac046. doi: 10.1093/iob/obac046 (PMC9756950; doi:10.1093/iob/obac046)
Supplement: obac046_Supplemental_File [file obac046_supplemental_file.zip]

Archive with 2 entries (2 files):
- MovieS1_720p.mp4
- Supplementary Material.pdf
